# Supplementary material for: Structural mimicry of UM171 and neomorphic cancer mutants co-opts E3 ligase KBTBD4 for HDAC1/2 recruitment
Source: Nat Commun. 2025 Apr 2;16:3144. doi: 10.1038/s41467-025-58350-z (PMC11965401; doi:10.1038/s41467-025-58350-z)
Supplement: Supplementary file 4 — Source Data [file 41467_2025_58350_MOESM4_ESM.xlsx]

## Sheet: Figure 1
Figure 1a and c

## Sheet: Figure 2
Figure 2b												Figure 2c
												Titrating CoREST1NT2-HDAC2 into KBTBD4R313PRR
													Concentration(M)	ΔFNorm
														Mean	SD	Replicate 1	Replicate 2	Replicate 3
													3.05176e-10	4.77333e-05	1.06391	1.48129	-0.969232	-0.511914
													6.10352e-10	0.959486	1.24336	-0.715785	1.33449	2.25975
													1.2207e-09	-0.640965	0.696385	-0.994478	0.331844	-1.26026
													2.44141e-09	-0.712348	0.550177	0.0553371	-0.986473	-1.20591
													4.88281e-09	0.888385	0.800381	-0.0385421	0.789249	1.91445
													9.76563e-09	0.928064	0.42271	0.407391	0.934039	1.44276
													1.95313e-08	2.59725	0.671531	2.55706	3.43905	1.79562
													3.90625e-08	4.03552	3.31215	0.515363	8.47177	3.11943
													7.8125e-08	4.66109	2.0283	7.52404	3.07586	3.38337
													1.5625e-07	6.39549	0.464024	6.77787	5.74244	6.66616
													3.125e-07	10.7284	1.61967	12.3521	11.3156	8.51736
													6.25e-07	18.6259	1.85994	21.1192	16.6535	18.1049
													1.25e-06	26.3089	2.99629	30.2372	22.9689	25.7205
													2.5e-06	34.639	2.01382	37.0967	32.1639	34.6563
													5e-06	37.2416	1.7567	39.0496	37.8133	34.8621
													1e-05	37.2261	2.85343	41.0503	34.1982	36.4298
												Titrating LSD1 into KBTBD4R313PRR
													Concentration(M)	ΔFNorm
														Mean	SD	Replicate 1	Replicate 2	Replicate 3
													3.05176e-10	-1.93156	0.361653	-2.4143	-1.54388	-1.83649
													6.10352e-10	-0.919079	0.31533	-0.922325	-1.30365	-0.531267
													1.2207e-09	-1.42732	0.0515324	-1.5001	-1.38763	-1.39424
													2.44141e-09	-2.36445	0.195013	-2.52012	-2.48377	-2.08946
													4.88281e-09	0.830869	0.238311	0.971344	0.495324	1.02594
													9.76563e-09	1.17398	0.116304	1.14261	1.32949	1.04983
													1.95313e-08	2.85564	1.30363	4.41459	2.92848	1.22386
													3.90625e-08	1.65735	0.636982	1.66654	2.43285	0.872648
													7.8125e-08	-0.428478	0.593155	-1.26644	0.0239412	-0.0429384
													1.5625e-07	3.9722	1.31867	5.62582	3.89204	2.39874
													3.125e-07	0.14913	0.940575	-1.04904	0.247899	1.24853
													6.25e-07	3.58391	0.813253	4.57493	2.58295	3.59385
													1.25e-06	3.09378	0.101177	2.96553	3.21285	3.10296
													2.5e-06	6.58153	0.479628	7.04228	5.92005	6.78224
													5e-06	8.58795	0.847461	9.5425	7.48305	8.73829
													1e-05	6.79599	0.328163	7.17975	6.3781	6.83012

## Sheet: Figure 3
Figure 3a								Figure 3b										Figure 3c
								Titrating CoREST1NT2-HDAC2 into KBTBD4R313PRR										Titrating UM171 into KBTBD4WT and CoREST1NT2-HDAC2
									Concentration (M)	ΔFNorm									Concentration (M)	ΔFNorm
										Mean	SD	Replicate 1	Replicate 2	Replicate 3						Mean	SD	Replicate 1	Replicate 2	Replicate 3
									3.05176e-10	4.77333e-05	1.06391	1.48129	-0.969232	-0.511914					9.76563e-08	-0.540855	0.22536	-0.242229	-0.593742	-0.786593
									6.10352e-10	0.959486	1.24336	-0.715785	1.33449	2.25975					1.95313e-07	-0.998525	0.131268	-1.16073	-0.839226	-0.995624
									1.2207e-09	-0.640965	0.696385	-0.994478	0.331844	-1.26026					3.90625e-07	1.56375	0.523075	2.04807	0.837353	1.80584
									2.44141e-09	-0.712348	0.550177	0.0553371	-0.986473	-1.20591					7.8125e-07	1.23857	0.176652	0.990013	1.34104	1.38464
									4.88281e-09	0.888385	0.800381	-0.0385421	0.789249	1.91445					1.5625e-06	0.889102	0.431129	0.330543	1.38008	0.956681
									9.76563e-09	0.928064	0.42271	0.407391	0.934039	1.44276					3.125e-06	4.44305	0.181088	4.42575	4.23043	4.67299
									1.95313e-08	2.59725	0.671531	2.55706	3.43905	1.79562					6.25e-06	2.17439	0.557949	1.39639	2.44935	2.67742
									3.90625e-08	4.03552	3.31215	0.515363	8.47177	3.11943					1.25e-05	5.68526	0.571522	5.06211	5.55105	6.44262
									7.8125e-08	4.66109	2.0283	7.52404	3.07586	3.38337					2.5e-05	9.4607	0.674616	8.52348	10.0838	9.77479
									1.5625e-07	6.39549	0.464024	6.77787	5.74244	6.66616					5e-05	10.0854	0.833379	10.4749	8.92735	10.854
									3.125e-07	10.7284	1.61967	12.3521	11.3156	8.51736					0.0001	12.8068	0.27794	12.8025	12.4686	13.1493
									6.25e-07	18.6259	1.85994	21.1192	16.6535	18.1049					0.0002	11.7141	1.46815	9.63808	12.723	12.7812
									1.25e-06	26.3089	2.99629	30.2372	22.9689	25.7205
									2.5e-06	34.639	2.01382	37.0967	32.1639	34.6563
									5e-06	37.2416	1.7567	39.0496	37.8133	34.8621
																		Figure 3e
								Titrating CoREST1NT2-HDAC2 into KBTBD4WT
									Concentration (M)	ΔFNorm
										Mean	SD	Replicate 1	Replicate 2	Replicate 3
									3.05176e-10	-0.424021	0.521348	-0.82568	0.312259	-0.758643
									6.10352e-10	0.0812053	0.869759	-0.71536	1.29117	-0.332197
									1.2207e-09	0.490286	2.52591	2.10234	-3.07641	2.44493
									2.44141e-09	1.52484	1.2946	2.37302	-0.304397	2.50589
									4.88281e-09	-1.24819	1.19853	-2.16406	0.444899	-2.02542
									9.76563e-09	0.242427	0.244447	0.282311	-0.0749005	0.519871
									1.95313e-08	-0.471395	0.0187979	-0.46063	-0.455727	-0.497828
									3.90625e-08	-1.30427	1.36373	-2.37308	0.620407	-2.16015
									7.8125e-08	1.93039	2.25065	3.54938	-1.25235	3.49413
									1.5625e-07	-0.877383	1.08244	-1.64986	0.653397	-1.63569
									3.125e-07	-0.017662	0.147223	-0.0752	-0.162181	0.184395
									6.25e-07	2.37526	0.55092	2.03253	3.15257	1.94068
									1.25e-06	4.75867	1.91736	5.96942	2.05211	6.25447
									2.5e-06	3.62652	0.967182	4.01782	2.29583	4.56592
									5e-06	7.89222	0.631204	8.22253	7.00888	8.44526
								Titrating CoREST1NT2-HDAC2 into KBTBD4WT and 25 µM UM171
									Concentration (M)	ΔFNorm
										Mean	SD	Replicate 1	Replicate 2	Replicate 3
									2.54e-08	1.03493	2.01306	-0.43898	3.88122	-0.337458
									5.08e-08	0.766363	0.514145	0.052802	1.24414	1.00215
									1.02e-07	0.183342	2.28474	1.55778	-3.03631	2.02856
									2.03e-07	0.551807	1.53149	-1.30241	2.44824	0.509587
									4.06e-07	-3.14932	1.81197	-1.25834	-5.59247	-2.59714
									8.13e-07	3.43211	0.261038	3.07853	3.70081	3.51699
									1.63e-06	6.05268	1.97619	3.46665	8.26349	6.42789
									3.25e-06	14.2718	0.217559	14.0869	14.5772	14.1512
									6.5e-06	23.0544	1.30729	21.2984	24.4333	23.4314

## Sheet: Suppl Figure 6
Suppl Figure 6b
Titrating HDAC2 into KBTBD4R313PRR
	Concentration (M)	Fraction bound
		Mean	SD	Replicate 1	Replicate 2	Replicate 3
	6.10352e-10	0.022321	0.0791481	-0.0884761	0.0914902	0.0639489
	1.2207e-09	0.0099279	0.0801235	-0.102742	0.0766894	0.0558367
	2.44141e-09	-0.0397274	0.0632994	-0.126043	-0.0171245	0.0239848
	4.88281e-09	-0.00129037	0.0193329	-0.0274298	0.0187212	0.00483754
	9.76563e-09	0.0856139	0.0458407	0.143137	0.0309604	0.0827448
	1.95313e-08	0.145332	0.0909756	0.249656	0.0279608	0.15838
	3.90625e-08	-0.0345989	0.034966	-0.0449723	-0.0712838	0.0124594
	7.8125e-08	0.133597	0.0364594	0.172135	0.0846625	0.143994
	1.5625e-07	0.186947	0.097094	0.293045	0.0584111	0.209386
	3.125e-07	0.234354	0.0856363	0.331193	0.12295	0.24892
	6.25e-07	0.375556	0.0143771	0.356057	0.380315	0.390296
	1.25e-06	0.696249	0.018464	0.709387	0.670137	0.709223
	2.5e-06	0.793866	0.0391654	0.838322	0.743026	0.80025
	5e-06	0.878049	0.0101267	0.887254	0.863945	0.882948
Titrating CoREST1NT2-HDAC2 into KBTBD4R313PRR
	Concentration (M)	Fraction bound
		Mean	SD	Replicate 1	Replicate 2	Replicate 3
	3.05176e-10	-0.00204296	0.0432623	0.0560416	-0.0477309	-0.0144396
	6.10352e-10	0.0226624	0.0298691	-0.00640068	0.0106467	0.0637411
	1.2207e-09	-0.0215436	0.00990455	-0.0143213	-0.0147609	-0.0355484
	2.44141e-09	-0.0222226	0.0273029	0.0155151	-0.0481677	-0.0340152
	4.88281e-09	0.021226	0.0240803	0.012847	-0.00317006	0.0540011
	9.76563e-09	0.0222386	0.0165738	0.0255207	0.000498975	0.0406962
	1.95313e-08	0.0670808	0.0148463	0.0866158	0.0639773	0.0506493
	3.90625e-08	0.102696	0.0673195	0.0285894	0.191509	0.0879903
	7.8125e-08	0.125997	0.0738618	0.227781	0.0547738	0.0954351
	1.5625e-07	0.172318	0.0361369	0.206574	0.122346	0.188033
	3.125e-07	0.289607	0.054153	0.364998	0.263573	0.240251
	6.25e-07	0.507896	0.087928	0.614163	0.398839	0.510688
	1.25e-06	0.719226	0.128442	0.873304	0.558874	0.725502
	2.5e-06	0.945897	0.115029	1.06825	0.79188	0.977555
	5e-06	1.01405	0.0800435	1.12376	0.935037	0.983359

## Sheet: Suppl Figure 8
Suppl Figure 8e
Titrating CoREST1NT2-HDAC2 into KBTBD4R313PRR and 25 µM BRD6929
	Concentration (M)	ΔFNorm
		Mean	SD	Replicate 1	Replicate 2	Replicate 3
	1.52588e-10	4.99135	4.56076	1.00457	11.3756	2.59386
	3.05176e-10	1.92713	1.68203	0.256587	4.22896	1.29583
	6.10352e-10	4.4293	2.86741	0.987568	8.00729	4.29303
	1.2207e-09	1.38372	5.60871	-6.23555	7.10295	3.28375
	2.44141e-09	0.610534	2.96752	-3.23699	3.98573	1.08286
	4.88281e-09	0.341397	4.28416	-4.12355	6.12059	-0.972858
	9.76563e-09	0.832249	1.26824	-0.896548	2.11029	1.283
	1.95313e-08	-4.82728	0.382059	-5.16864	-5.0193	-4.29389
	3.90625e-08	-9.27017	1.65839	-7.2301	-11.2922	-9.28821
	7.8125e-08	-2.44541	2.04986	-5.34431	-1.00918	-0.982747
	1.5625e-07	0.768429	6.62023	-7.09248	9.10295	0.294822
	3.125e-07	3.01321	8.04245	-7.45231	12.1029	4.38899
	6.25e-07	-1.10823	3.05818	-5.43246	1.12049	0.987288
	1.25e-06	0.211552	1.23564	-1.52346	0.898728	1.25938
	2.5e-06	1.28069	0.530379	1.02459	2.01929	0.7982
	5e-06	1.94166	0.618199	2.24532	1.07983	2.49982
Titrating CoREST1NT2-HDAC2 into KBTBD4R313PRR
	Concentration (M)	ΔFNorm
		Mean	SD	Replicate 1	Replicate 2	Replicate 3
	3.05176e-10	0.599033	1.72652	2.12958	-1.81377	1.48129
	6.10352e-10	-0.184813	0.459246	-0.24323	0.404575	-0.715785
	1.2207e-09	-0.699869	0.208431	-0.54421	-0.56092	-0.994478
	2.44141e-09	-0.395153	1.03802	0.589574	-1.83037	0.0553371
	4.88281e-09	0.109728	0.269692	0.488186	-0.12046	-0.0385421
	9.76563e-09	0.46538	0.390333	0.969787	0.018961	0.407391
	1.95313e-08	2.75987	0.379351	3.2914	2.43114	2.55706
	3.90625e-08	2.9597	3.06192	1.0864	7.27733	0.515363
	7.8125e-08	6.08704	2.86984	8.65566	2.0814	7.52404
	1.5625e-07	6.42562	1.33019	7.84982	4.64916	6.77787
	3.125e-07	12.0793	1.58523	13.8699	10.0158	12.3521
	6.25e-07	19.8711	3.45504	23.3382	15.1559	21.1192
	1.25e-06	28.22	5.08216	33.1855	21.2372	30.2372
	2.5e-06	35.9273	4.36653	40.5937	30.0914	37.0967
	5e-06	39.0946	2.92789	42.7028	35.5314	39.0496

## Sheet: Suppl Figure 9
Titrating UM171 into HDAC2
	Concentration (M)	ΔFNorm
		Mean	SD	Replicate 1	Replicate 2	Replicate 3
	6.10352e-09	1.33697	0.432474	1.88484	0.827599	1.29847
	1.2207e-08	1.18611	0.430882	1.67945	0.629683	1.2492
	2.44141e-08	0.00175566	0.118176	-0.155476	0.0313107	0.129432
	4.88281e-08	-0.240063	0.233932	-0.377642	-0.431832	0.0892847
	9.76563e-08	0.196218	0.117483	0.0540467	0.341761	0.192847
	1.95313e-07	0.537311	0.0596024	0.456459	0.557097	0.598376
	3.90625e-07	0.0467889	0.285453	0.299685	-0.352162	0.192844
	7.8125e-07	-1.91686	0.270305	-2.24195	-1.58014	-1.92849
	1.5625e-06	-1.18376	0.266844	-1.56103	-1.00297	-0.987288
	3.125e-06	-1.02958	0.285315	-1.4003	-0.706259	-0.982177
	6.25e-06	-0.431667	0.108689	-0.560724	-0.439444	-0.294833
	1.25e-05	-2.62772	0.488545	-3.16479	-2.7356	-1.98278
	2.5e-05	-4.32847	0.321062	-4.43803	-4.6553	-3.89209
	5e-05	-7.83318	0.840264	-7.60311	-8.95785	-6.93857
	0.0001	-15.0966	1.29005	-14.5102	-16.8859	-13.8936
Titrating UM171 into KBTBD4
	Concentration (M)	ΔFNorm
		Mean	SD	Replicate 1	Replicate 2	Replicate 3
	6.10352e-09	2.95463	0.0736279	3.05822	2.91193	2.89373
	1.2207e-08	2.13234	1.27996	1.49624	3.91803	0.982747
	2.44141e-08	-0.476271	0.548411	-1.21866	-0.299438	0.0892848
	4.88281e-08	-0.844097	0.172996	-0.612094	-1.02735	-0.892847
	9.76563e-08	0.223065	0.105702	0.0736192	0.300746	0.29483
	1.95313e-07	0.509101	0.384951	-0.0224074	0.876863	0.672847
	3.90625e-07	-0.998517	0.0913248	-1.11566	-0.987041	-0.892847
	7.8125e-07	-1.92111	0.784914	-2.90943	-1.86463	-0.989285
	1.5625e-06	-1.53387	0.329523	-1.9968	-1.25604	-1.34877
	3.125e-06	1.55148	0.208688	1.25761	1.722	1.67484
	6.25e-06	-1.58671	0.143262	-1.41299	-1.76386	-1.58327
	1.25e-05	-2.83571	0.117689	-2.95309	-2.87921	-2.67483
	2.5e-05	-4.1483	0.419531	-3.87438	-4.74104	-3.82948
	5e-05	-4.82475	0.333802	-5.23207	-4.41444	-4.82774
	0.0001	-5.09201	0.127003	-5.27156	-5.00618	-4.99829

## Sheet: Suppl Figure 12
Suppl Figure 12b											Suppl Figure 12c									Suppl Figure 12d
Titrating CoREST1NT2-HDAC2 into KBTBD4WT and 25 µM UM171											Titrating S234984 (Cmpd13) into KBTBD4WT									Titrating S234984 (Cmpd13) into HDAC2
	Concentration (M)	Fraction bound									Concentration (M)	ΔFNorm								Concentration (M)	ΔFNorm
		Mean	SD	Replicate 1	Replicate 2	Replicate 3						Mean	SD	Replicate 1	Replicate 2	Replicate 3					Mean	SD	Replicate 1	Replicate 2	Replicate 3
	6.10352e-10	0.0103612	0.0155752	0.0323879	-0.000659604	-0.000644541					6.10352e-09	1.73503	0.771093	0.922036	1.51213	2.77094				4.88281e-08	-1.56663	0.804134	-1.44731	-2.60571	-0.646867
	1.2207e-09	-0.00802288	0.0146358	0.0126738	-0.0185834	-0.018159					1.2207e-08	1.09745	1.07481	2.04836	-0.404974	1.64897				9.76563e-08	2.30661	1.46112	2.78091	3.81117	0.327739
	2.44141e-09	-0.0329354	0.0213492	-0.00274991	-0.0485829	-0.0474735					2.44141e-08	-1.5471	0.588146	-1.65912	-2.20486	-0.777324				3.90625e-07	-1.54503	1.09808	-2.34611	-2.2966	0.00762372
	4.88281e-09	-0.0150332	0.00199211	-0.0122245	-0.0166274	-0.0162477					4.88281e-08	-1.14199	1.76498	0.807225	-3.46683	-0.766359				7.8125e-07	-1.948	2.18998	0.069786	-4.99169	-0.922098
	9.76563e-09	0.0518965	0.00159876	0.0497487	0.0535822	0.0523586					9.76563e-08	1.5974	1.51568	1.72286	-0.318474	3.38781				6.25e-06	-0.234336	2.06603	-2.61217	2.425	-0.515835
	1.95313e-08	0.00813768	0.0127867	0.0262209	-0.000914342	-0.000893462					1.95313e-07	2.22424	0.701797	1.36698	2.21973	3.086				1.25e-05	-1.40313	0.530676	-0.724853	-1.46409	-2.02044
	3.90625e-08	0.00343808	0.00500753	0.0105198	-0.000103966	-0.000101592					3.90625e-07	-0.531648	0.906428	-0.651853	0.633706	-1.5768				2.5e-05	-3.63511	0.964811	-2.38947	-4.7402	-3.77566
	7.8125e-08	-0.0292908	0.0017846	-0.0268001	-0.0308889	-0.0301835					7.8125e-07	0.170863	2.26532	-3.02934	1.64248	1.89945				5e-05	-6.54702	1.02092	-5.11426	-7.41771	-7.1091
	1.5625e-07	-0.0100602	0.00767599	-0.0209155	-0.00468601	-0.004579					1.5625e-06	-3.27638	1.62002	-2.16662	-2.09545	-5.56707				0.0001	-11.6895	1.34449	-9.95913	-11.8722	-13.2372
	3.125e-07	0.0549674	0.0142916	0.0347746	0.0658152	0.0643123					3.125e-06	1.16437	0.463639	0.779923	1.81658	0.896594
	6.25e-07	0.105582	0.0168053	0.081867	0.118795	0.116083					6.25e-06	0.489291	1.25651	0.0220794	2.20766	-0.761864
	1.25e-06	0.145356	0.0541922	0.0687557	0.185777	0.181535					1.25e-05	2.00815	0.854216	1.61249	1.2175	3.19448
	2.5e-06	0.228266	0.0369281	0.280421	0.204524	0.199854					2.5e-05	4.15972	0.590534	4.99304	3.69533	3.79079
	5e-06	0.360212	0.0110137	0.345428	0.37185	0.363359					5e-05	7.06642	0.534614	7.5674	7.30632	6.32554				Titrating UM171 into HDAC2
	1e-05	0.552305	0.00581264	0.556004	0.556814	0.544098					0.0001	10.0799	1.66792	10.9603	11.5349	7.74457				Concentration (M)	ΔFNorm
																					Mean	SD	Replicate 1	Replicate 2	Replicate 3
Titrating CoREST1NT2-HDAC2 into KBTBD4WT and 25 µM Cmpd2											Titrating UM171 into KBTBD4WT									6.10352e-09	1.33697	0.432474	1.88484	0.827599	1.29847
	Concentration (M)	Fraction bound									Concentration (M)	ΔFNorm								1.2207e-08	1.18611	0.430882	1.67945	0.629683	1.2492
		Mean	SD	Replicate 1	Replicate 2	Replicate 3						Mean	SD	Replicate 1	Replicate 2	Replicate 3				2.44141e-08	0.00175566	0.118176	-0.155476	0.0313107	0.129432
	6.10352e-10	0.0138672	0.0263985	-0.00475533	-0.0048434	0.0512002					6.10352e-09	2.95463	0.0736279	3.05822	2.91193	2.89373				4.88281e-08	-0.240063	0.233932	-0.377642	-0.431832	0.0892847
	1.2207e-09	0.0219031	0.0192028	0.00824836	0.00840111	0.0490599					1.2207e-08	2.13234	1.27996	1.49624	3.91803	0.982747				9.76563e-08	0.196218	0.117483	0.0540467	0.341761	0.192847
	2.44141e-09	-0.025708	0.0223095	-0.0411011	-0.0418622	0.00583936					2.44141e-08	-0.476271	0.548411	-1.21866	-0.299438	0.0892848				1.95313e-07	0.537311	0.0596024	0.456459	0.557097	0.598376
	4.88281e-09	-0.0395458	0.0210355	-0.0539182	-0.0549167	-0.00980267					4.88281e-08	-0.844097	0.172996	-0.612094	-1.02735	-0.892847				3.90625e-07	0.0467889	0.285453	0.299685	-0.352162	0.192844
	9.76563e-09	-0.00561808	0.0118608	0.00274339	0.00279419	-0.0223918					9.76563e-08	0.223065	0.105702	0.0736192	0.300746	0.29483				7.8125e-07	-1.91686	0.270305	-2.24195	-1.58014	-1.92849
	1.95313e-08	-0.0490238	0.0119028	-0.0569079	-0.0579617	-0.0322017					1.95313e-07	0.509101	0.384951	-0.0224074	0.876863	0.672847				1.5625e-06	-1.18376	0.266844	-1.56103	-1.00297	-0.987288
	3.90625e-08	-0.0224514	0.00214995	-0.0237465	-0.0241863	-0.0194216					3.90625e-07	-0.998517	0.0913248	-1.11566	-0.987041	-0.892847				3.125e-06	-1.02958	0.285315	-1.4003	-0.706259	-0.982177
	7.8125e-08	-0.0036038	0.0316917	0.0186329	0.0189779	-0.0484222					7.8125e-07	-1.92111	0.784914	-2.90943	-1.86463	-0.989285				6.25e-06	-0.431667	0.108689	-0.560724	-0.439444	-0.294833
	1.5625e-07	-0.0390658	0.00559832	-0.0426232	-0.0434125	-0.0311617					1.5625e-06	-1.53387	0.329523	-1.9968	-1.25604	-1.34877				1.25e-05	-2.62772	0.488545	-3.16479	-2.7356	-1.98278
	3.125e-07	0.0136938	0.00440077	0.0166502	0.0169585	0.00747275					3.125e-06	1.55148	0.208688	1.25761	1.722	1.67484				2.5e-05	-4.32847	0.321062	-4.43803	-4.6553	-3.89209
	6.25e-07	0.0302395	0.0444911	0.0611317	0.0622638	-0.032677					6.25e-06	-1.58671	0.143262	-1.41299	-1.76386	-1.58327				5e-05	-7.83318	0.840264	-7.60311	-8.95785	-6.93857
	1.25e-06	0.035668	0.0328696	0.0583678	0.0594487	-0.0108125					1.25e-05	-2.83571	0.117689	-2.95309	-2.87921	-2.67483				0.0001	-15.0966	1.29005	-14.5102	-16.8859	-13.8936
	2.5e-06	0.0604348	0.0149001	0.070313	0.0716151	0.0393763					2.5e-05	-4.1483	0.419531	-3.87438	-4.74104	-3.82948
	5e-06	0.145854	0.0129251	0.153535	0.156378	0.127649					5e-05	-4.82475	0.333802	-5.23207	-4.41444	-4.82774
	1e-05	0.339661	0.0425005	0.306812	0.312494	0.399676					0.0001	-5.09201	0.127003	-5.27156	-5.00618	-4.99829
Titrating CoREST1NT2-HDAC2 into KBTBD4WT and 25 µM S234984 (Cmpd13)
	Concentration (M)	Fraction bound
		Mean	SD	Replicate 1	Replicate 2	Replicate 3
	6.10352e-10	-0.0345176	0.0171126	-0.0123699	-0.0540395	-0.0371435
	1.2207e-09	0.00817031	0.0497275	-0.004036	-0.0457056	0.0742525
	2.44141e-09	-0.0363624	0.0181733	-0.0110068	-0.0526764	-0.0454041
	4.88281e-09	-0.0991268	0.0307552	-0.0964095	-0.138079	-0.0628917
	9.76563e-09	-0.105626	0.0206036	-0.0765714	-0.118241	-0.122064
	1.95313e-08	-0.0334997	0.052932	-0.0481078	-0.0897774	0.0373862
	3.90625e-08	0.0601494	0.0264846	0.0666308	0.0249612	0.0888562
	7.8125e-08	0.0506691	0.0296298	0.088658	0.0469885	0.0163607
	1.5625e-07	0.082861	0.0737108	0.0529814	0.0113119	0.18429
	3.125e-07	0.138956	0.0444898	0.130723	0.0890531	0.197093
	6.25e-07	0.277716	0.0349633	0.32015	0.278481	0.234518
	1.25e-06	0.320825	0.0537569	0.377718	0.336049	0.248708
	2.5e-06	0.356917	0.022389	0.367459	0.325789	0.377502
	5e-06	0.589489	0.0683683	0.563501	0.521831	0.683135
	1e-05	0.861436	0.105897	0.956179	0.914509	0.713619

## Sheet: Suppl Figure 13
Suppl Figure 13a											Suppl Figure 13b
Titrating CoREST1NT2-HDAC2 into KBTBD4R313PRR with InsP6											Titrating CoREST1NT2-HDAC2 into KBTBD4WT with InsP6
	Concentration (M)	Fraction bound									Concentration (M)	Fraction bound
		Mean	SD	Replicate 1	Replicate 2	Replicate 3						Mean	SD	Replicate 1	Replicate 2	Replicate 3
	5e-06	0.898283	0.0259899	0.879693	0.880118	0.935037					1e-05	0.557265	0.00941992	0.564332	0.563512	0.543952
	2.5e-06	0.863681	0.0202983	0.844931	0.854232	0.89188					5e-06	0.364815	0.0110937	0.376871	0.350093	0.367482
	1.25e-06	0.756995	0.00523959	0.762263	0.749848	0.758874					2.5e-06	0.252413	0.0327875	0.207286	0.284208	0.265745
	6.25e-07	0.587652	0.025471	0.552405	0.611711	0.598839					1.25e-06	0.129985	0.0484396	0.188286	0.0696842	0.131985
	3.125e-07	0.507357	0.0604129	0.592785	0.465714	0.463573					6.25e-07	0.0983526	0.0159902	0.120399	0.0829725	0.091686
	1.5625e-07	0.300273	0.0247831	0.26566	0.312814	0.322346					3.125e-07	0.0443074	0.0159324	0.066704	0.0352441	0.0309741
	7.8125e-08	0.211844	0.0441408	0.151131	0.229627	0.254774					1.5625e-07	-0.00432453	0.0139537	-0.00474928	-0.0211979	0.0129736
	3.90625e-08	0.0191296	0.132802	-0.131625	-0.00249508	0.191509					7.8125e-08	-0.00974466	0.0276139	-0.031306	-0.027162	0.029234
	1.95313e-08	0.0700148	0.0682432	-0.0103833	0.15645	0.0639773					3.90625e-08	0.00527823	0.0043957	-0.00010537	0.0106618	0.00527823
	9.76563e-09	-0.0286237	0.075142	-0.131691	0.0453214	0.000498975					1.95313e-08	0.00427471	0.0164997	-0.000926689	0.0265749	-0.0128241
	4.88281e-09	-0.0177156	0.12377	-0.107283	0.157306	-0.10317					9.76563e-09	0.0423631	0.0142308	0.0543057	0.0504204	0.0223631
	2.44141e-09	-0.0376083	0.0458601	-0.087746	0.0230889	-0.0481677					4.88281e-09	-0.0156207	0.00230626	-0.0168519	-0.0123895	-0.0176207
	1.2207e-09	-0.0293307	0.0485087	-0.094671	0.0214399	-0.0147609					2.44141e-09	-0.0205424	0.0204813	-0.049239	-0.00278704	-0.0096013
	6.10352e-10	0.00218269	0.0289562	-0.0367475	0.0326489	0.0106467					1.2207e-09	-0.00632804	0.0137653	-0.0188343	0.0128449	-0.0129947
											6.10352e-10	-0.00130722	0.0281334	-0.000668511	0.0328252	-0.0360784
Titrating CoREST1NT2-HDAC2 into KBTBD4R313PRR without InsP6											Titrating CoREST1NT2-HDAC2 into KBTBD4WT without InsP6
	Concentration (M)	Fraction bound									Concentration (M)	Fraction bound
		Mean	SD	Replicate 1	Replicate 2	Replicate 3						Mean	SD	Replicate 1	Replicate 2	Replicate 3
	5e-06	0.8151	0.078528	0.890944	0.734138	0.820218					1.3e-05	0.467669	0.0380882	0.519235	0.428404	0.455369
	2.5e-06	0.803366	0.0485036	0.844753	0.749993	0.815351					6.5e-06	0.308988	0.0306741	0.302685	0.27497	0.349308
	1.25e-06	0.616342	0.060941	0.68251	0.562518	0.603999					3.25e-06	0.204254	0.0127314	0.186625	0.209897	0.216239
	6.25e-07	0.432824	0.0305479	0.466848	0.407752	0.423873					1.625e-06	0.105101	0.0196529	0.132889	0.0907082	0.0917072
	3.125e-07	0.21501	0.0387616	0.259487	0.188437	0.197105					8.125e-07	0.052396	0.00323799	0.0486421	0.0565441	0.0520017
	1.5625e-07	0.143215	0.0136841	0.127643	0.148684	0.15332					4.0625e-07	-0.0307743	0.0434551	-0.0734619	0.0288559	-0.0477169
	7.8125e-08	0.107002	0.0353267	0.145291	0.100041	0.0756743					2.03125e-07	0.0235099	0.0168022	0.0469385	0.0152306	0.00836071
	3.90625e-08	0.0377233	0.0504729	-0.02048	0.0642183	0.0694316					1.0156e-07	-0.00133581	0.0422593	-0.0550268	0.0482414	0.00277791
	1.95313e-08	0.0501823	0.0302624	0.0278109	0.0846156	0.0381204					5.078e-08	0.00719293	0.00409029	0.00175058	0.00821666	0.0116116
	9.76563e-09	0.027919	0.0500508	-0.0230338	0.0770163	0.0297745					2.539e-08	0.0220083	0.0212124	0.0505673	-0.000223263	0.0156807
	4.88281e-09	0.0193833	0.0461333	-0.0335812	0.0508002	0.040931
	2.44141e-09	-0.0263228	0.0100637	-0.0313607	-0.0147351	-0.0328727
	1.2207e-09	-0.0381412	0.0164248	-0.0561912	-0.0240742	-0.0341583
	6.10352e-10	0.0303587	0.07243	-0.0495995	0.0915774	0.0490981
	3.05176e-10	-0.000555458	0.0146617	0.00236636	0.0124254	-0.0164581
